# Supplementary material for: Downregulation of TRAIL-Receptor 1 Increases TGFβ Type II Receptor Expression and TGFβ Signalling Via MicroRNA-370-3p in Pancreatic Cancer Cells
Source: Cancers (Basel). 2018 Oct 25;10(11):399. doi: 10.3390/cancers10110399 (PMC6267290; doi:10.3390/cancers10110399)
Supplement: Supplementary file 1 [file cancers-10-00399-s001.zip]

Archive with 1 entries (1 files):
- cancers-369800-SI.pdf
